# Supplementary material for: Young Goji Fruit Volatiles Regulate the Oviposition Behavior and Chemosensory Gene Expression of Gravid Female Neoceratitis asiatica
Source: Int J Mol Sci. 2024 Dec 10;25(24):13249. doi: 10.3390/ijms252413249 (PMC11675652; doi:10.3390/ijms252413249)
Supplement: Supplementary file 1 [file ijms-25-13249-s001.zip]

Archive with 1 entries (1 files):
- ijms-3296463-supplementary.pdf
